# Supplementary material for: Structural and Biochemical Analyses of the Butanol Dehydrogenase from Fusobacterium nucleatum
Source: Int J Mol Sci. 2023 Feb 3;24(3):2994. doi: 10.3390/ijms24032994 (PMC9917632; doi:10.3390/ijms24032994)
Supplement: Supplementary file 1 [file ijms-24-02994-s001.zip]

Archive with 2 entries (2 files):
- [IJMS]FnYqdH-Supplementary materials-Revised-Final.pdf
- [IJMS]FnYqdH-Supplementary raw data.xlsx
