# Supplementary material for: Structural and Biochemical Analyses of the Butanol Dehydrogenase from Fusobacterium nucleatum
Source: Int J Mol Sci. 2023 Feb 3;24(3):2994. doi: 10.3390/ijms24032994 (PMC9917632; doi:10.3390/ijms24032994)
Supplement: Supplementary file 1 [file ijms-24-02994-s001.zip › [IJMS]FnYqdH-Supplementary raw data.xlsx]

## Sheet: Figure 2a
	Raw data readout
	Figure 2a. Effect of cofactor on enzyme activity of FnYqdH
	Cofactor	Sample	Raw readouts
	NADH	Contrast (0.5 mM NADHNa₂)	0.7955	0.7886	0.8073
		Native	0.5653	0.5532	0.5451
		EDTA	0.7918	0.7912	0.7714
		Native-Co2+	0.1487	0.1418	0.1515
		EDTA-Co2+	0.1972	0.1752	0.1831
	NADPH	Contrast (0.5 mM NADHNa₂)	0.8431	0.8503	0.8305
		Native	0.4727	0.4764	0.4526
		EDTA	0.8456	0.819	0.8337
		Native-Co2+	0.1454	0.1465	0.1448
		EDTA-Co2+	0.2077	0.2178	0.2315

## Sheet: Figure 2b
	Raw data readout
	Figure 2b. Effect of metal ions on enzyme activity of FnYqdH
	Reaction	Raw readout
	Control (0.5 mM NADHNa₂)	0.851	0.8327	0.847
	Mg2+	0.7512	0.7711	0.7811
	Co2+	0.1567	0.1622	0.1513
	Ni2+	0.1989	0.2001	0.2014
	Zn2+	0.2568	0.2592	0.2596
	Fe3+	0.5488	0.5372	0.5347

## Sheet: Figure 2c
	Raw data readout
	Figure 2c. Measurement of enzyme activity of FnYqdH toward the aldehydes
	Reaction	Raw readout (control)			Raw readout (YqdH)
	Control (0.5 mM NADHNa₂)	0.864	0.853	0.848
	Methanal	0.745	0.744	0.739	0.627	0.636	0.639
	Ethanal	0.823	0.819	0.809	0.47	0.551	0.492
	Propanal	0.673	0.661	0.657	0.235	0.26	0.248
	Butanal	0.694	0.679	0.68	0.171	0.179	0.175
	Pentanal	0.818	0.841	0.832	0.23	0.237	0.248
	Hexanal	0.749	0.816	0.8	0.221	0.227	0.219
	Heptanal	0.818	0.867	0.824	0.214	0.223	0.231
	Octanal	0.781	0.785	0.699	0.323	0.278	0.249
	Nonanal	0.724	0.712	0.705	0.562	0.525	0.482
	Decanal	0.78	0.797	0.795	0.655	0.681	0.673

## Sheet: Figure 2d
	Raw data readout
	Figure 2d. Measurement of enzyme activity of FnYqdH toward the alcohols
	Reaction	Raw readout (control)			Raw readout (YqdH)
	Contrast (0.5 mM NAD+)	0.134	0.134	0.125
	Butanal	0.694	0.679	0.68	0.171	0.179	0.175
	DMSO	0.136	0.136	0.127	0.137	0.137	0.142
	Methanol	0.125	0.133	0.134	0.14	0.14	0.129
	Ethanol	0.125	0.135	0.137	0.143	0.142	0.13
	Propanol	0.125	0.132	0.136	0.142	0.142	0.13
	Butanol	0.126	0.134	0.14	0.136	0.138	0.137
	Pentanol	0.126	0.134	0.138	0.136	0.139	0.135
	Hexanol	0.128	0.139	0.137	0.141	0.141	0.157
	Heptanol	0.127	0.135	0.136	0.142	0.145	0.142
	Octanol	0.222	0.135	0.124	0.163	0.203	0.219
	Nonanol	0.133	0.133	0.126	0.139	0.142	0.141
	Decanol	0.135	0.134	0.127	0.139	0.139	0.143

## Sheet: Figure 4b
	Raw data readout
	Figure 4b. BDH activity of FnYqdH mutants for NADH-binding residues
	Reaction	Raw readout
	Contrast (0.5 mM NADHNa₂)	0.795	0.795	0.786
	FnYqdH WT	0.182	0.191	0.184
	FnYqdH E41A	0.5351	0.5158	0.53
	FnYqdH G44A	0.219	0.227	0.227
	FnYqdH L46A	0.8832	0.8656	0.8533
	FnYqdH S104A	0.79	0.787	0.788
	FnYqdH D107A	0.793	0.802	0.782
	FnYqdH T143A	0.842	0.83	0.835
	FnYqdH S152A	0.766	0.765	0.771
	FnYqdH K165A	0.219	0.217	0.215
	FnYqdH T187A	0.704	0.692	0.686

## Sheet: Figure 5d
	Raw data readout
	Figure 5d. BDH activity of FnYdqH with mutated metal-binding residues
	Reaction	Raw readout
	Contrast (0.5 mM NADHNa₂)	0.771	0.77	0.765
	FnYqdH WT	0.183	0.178	0.175
	FnYqdH D199A	0.794	0.778	0.784
	FnYqdH H203A	0.765	0.755	0.743
	FnYqdH E206A	0.54	0.528	0.511
	FnYqdH H272A	0.758	0.731	0.743
	FnYqdH H286A	0.833	0.856	0.812

## Sheet: Figure 7f
	Raw data readout
	Figure 6f. Effect of metal ions on the enzymatic activity of TmBDH
	Reaction	Raw readout
	Contrast (0.5 mM NADHNa₂)	0.843	0.8416	0.8547
	EDTA	0.7326	0.7651	0.7548
	Mg2+	0.6512	0.692	0.6653
	Co2+	0.2097	0.2103	0.2144
	Ni2+	0.2821	0.2927	0.2914
	Zn2+	0.1497	0.1504	0.1503
	Fe3+	0.6604	0.6955	0.6863
